# Supplementary material for: Rheological Characteristics of Model Gluten-Free Dough with Plantago Seeds and Husk Incorporation
Source: Foods. 2022 Feb 13;11(4):536. doi: 10.3390/foods11040536 (PMC8870862; doi:10.3390/foods11040536)
Supplement: Supplementary file 1 [file foods-11-00536-s001.zip]

Archive with 1 entries (1 files):
- foods-1590907-supplementary.pdf
